# Supplementary material for: Disparate participation by gender of conference attendants in scientific discussions
Source: PLoS One. 2022 Jan 21;17(1):e0262639. doi: 10.1371/journal.pone.0262639 (PMC8782342; doi:10.1371/journal.pone.0262639)
Supplement: S1 File — (CSV) [file pone.0262639.s001.csv]

Presentation id	sessionid	count.female.questions	time.female.questions	count.male.questions	time.male.questions	count.female.panelists	count.male.panelists	genderofspeaker	sessionlabels
1	1	0	0	0	0	2	1	F	S1
2	1	0	0	1	22	2	1	F	S1
3	1	0	0	1	20	2	1	F	S1
4	1	0	0	0	0	2	1	M	S1
5	1	0	0	0	0	2	1	F	S1
6	1	0	0	0	0	2	1	M	S1
7	1	0	0	0	0	2	1	F	S1
8	2	0	0	3	73	0	2	M	S2
9	2	0	0	0	0	0	2	M	S2
10	2	0	0	0	0	0	2	M	S2
11	3	0	0	0	0	1	1	M	S3
12	3	0	0	0	0	1	1	F	S3
13	3	0	0	0	0	1	1	F	S3
14	3	0	0	0	0	1	1	F	S3
15	3	0	0	1	3	1	1	M	S3
16	4	0	0	0	0	0	2	M	S4
17	4	0	0	1	21	0	2	F	S4
18	5	0	0	2	45	0	1	M	S5
19	5	0	0	1	26	0	1	M	S5
20	5	0	0	0	0	0	1	M	S5
21	5	0	0	0	0	0	1	M	S5
22	5	0	0	1	62	0	1	F	S5
23	5	0	0	1	74	0	1	M	S5
24	5	0	0	1	79	0	1	M	S5
25	5	0	0	0	0	0	1	M	S5
26	6	0	0	0	0	0	2	M	S6
27	7	0	0	1	127	0	1	M	S7
28	8	0	0	1	26	1	1	F	S8
29	8	1	28	0	0	1	1	M	S8
30	8	0	0	1	20	1	1	M	S8
31	8	2	28	0	0	1	1	F	S8
32	8	0	0	2	57	1	1	M	S8
33	8	0	0	1	24	1	1	M	S8
34	8	0	0	1	14	1	1	F	S8
35	8	0	0	1	13	1	1	M	S8
36	8	0	0	0	0	1	1	M	S8
37	9	1	0	0	0	1	1	M	S9
38	9	1	22	2	108	1	1	M	S9
39	9	0	0	0	0	1	1	F	S9
40	9	0	0	1	37	1	1	M	S9
41	9	2	83	2	56	1	1	F	S9
42	10	0	0	1	51	1	0	M	S10
43	10	0	0	1	31	1	0	M	S10
44	10	0	0	2	34	1	0	F	S10
45	10	0	0	1	96	1	0	F	S10
46	10	0	0	0	0	1	0	M	S10
47	10	0	0	1	5	1	0	M	S10
48	11	0	0	0	0	0	1	F	S11
49	11	0	0	0	0	0	1	M	S11
50	11	0	0	0	0	0	1	F	S11
51	11	0	0	0	0	0	1	M	S11
52	12	0	0	0	0	1	0	M	S12
53	12	0	0	0	0	1	0	F	S12
54	12	0	0	0	0	1	0	M	S12
55	13	0	0	0	0	0	1	M	S13
56	13	0	0	1	27	0	1	F	S13
57	14	0	0	0	0	0	1	M	S14
58	14	0	0	0	0	0	1	M	S14
59	14	0	0	0	0	0	1	F	S14
60	14	0	0	0	0	0	1	M	S14
61	14	1	4	1	4	0	1	F	S14
62	14	0	0	1	6	0	1	F	S14
63	14	0	0	0	0	0	1	M	S14
64	14	0	0	0	0	0	1	F	S14
65	14	0	0	1	81	0	1	M	S14
66	14	0	0	0	0	0	1	M	S14
67	14	0	0	0	0	0	1	M	S14
68	14	0	0	1	6	0	1	M	S14
69	14	0	0	0	0	0	1	M	S14
70	14	0	0	0	19	0	1	F	S14
71	14	0	0	0	0	0	1	M	S14
72	15	0	0	0	0	2	1	M	S15
73	15	0	0	2	68	2	1	M	S15
74	15	0	0	1	29	2	1	M	S15
75	15	1	34	0	0	2	1	M	S15
76	15	0	0	1	67	2	1	F	S15
77	15	0	0	0	0	2	1	F	S15
78	15	1	17	0	0	2	1	M	S15
79	15	0	0	0	0	2	1	F	S15
80	15	0	0	1	48	2	1	F	S15
81	16	0	0	3	146	0	2	M	S16
82	16	0	0	1	27	0	2	M	S16
83	16	0	0	3	96	0	2	F	S16
84	17	1	42	0	0	1	1	M	S17
85	17	1	27	1	31	1	1	M	S17
86	17	0	0	0	0	1	1	F	S17
87	17	0	0	1	29	1	1	F	S17
88	17	2	57	0	0	1	1	F	S17
89	18	0	0	0	0	2	0	M	S18
90	18	0	0	0	0	2	0	M	S18
91	19	0	0	3	51	0	3	M	S19
92	19	0	0	3	66	0	3	F	S19
93	20	1	14	0	0	2	0	F	S20
94	20	1	55	0	0	2	0	M	S20
95	20	0	0	0	0	2	0	M	S20
96	20	1	11	0	0	2	0	M	S20
97	20	0	0	0	0	2	0	M	S20
98	21	0	0	0	0	1	1	M	S21
99	21	0	0	1	21	1	1	M	S21
100	21	0	0	1	22	1	1	M	S21
101	21	0	0	2	104	1	1	M	S21
102	21	0	0	0	0	1	1	M	S21
103	21	0	0	0	0	1	1	M	S21
104	22	1	39	1	41	0	2	M	S22
105	22	0	0	0	0	0	2	M	S22
106	22	0	0	1	36	0	2	M	S22
107	22	0	0	2	33	0	2	M	S22
108	23	0	0	0	0	2	0	M	S23
109	23	0	0	0	0	2	0	M	S23
110	23	0	0	0	0	2	0	F	S23
111	23	0	0	0	0	2	0	F	S23
112	23	0	0	0	0	2	0	F	S23
113	24	0	0	0	0	0	2	M	S24
114	24	0	0	2	15	0	2	M	S24
115	24	0	0	1	14	0	2	M	S24
116	24	0	0	0	0	0	2	F	S24
117	24	0	0	0	0	0	2	M	S24
118	24	0	0	0	0	0	2	M	S24
119	25	1	46	0	0	0	1	M	S25
120	25	1	128	1	29	0	1	M	S25
121	26	0	0	0	0	1	1	M	S26
122	26	0	0	1	33	1	1	F	S26
123	26	0	0	0	0	1	1	F	S26
124	26	0	0	1	35	1	1	M	S26
125	26	0	0	0	0	1	1	M	S26
126	26	0	0	0	0	1	1	M	S26
127	26	0	0	1	40	1	1	M	S26
128	26	0	0	0	0	1	1	M	S26
129	26	0	0	2	45	1	1	M	S26
130	27	0	0	1	53	0	2	M	S27
131	27	1	27	0	0	0	2	F	S27
132	27	1	8	0	0	0	2	F	S27
133	27	1	71	0	0	0	2	F	S27
134	27	1	16	0	0	0	2	M	S27
135	28	0	0	0	0	0	2	M	S28
136	28	0	0	0	0	0	2	M	S28
137	29	1	11	0	0	0	2	F	S29
138	30	0	0	2	95	1	0	M	S30
139	31	0	0	0	0	1	3	F	S31
140	31	0	0	0	0	1	3	F	S31
141	31	0	0	1	15	1	3	F	S31
142	31	0	0	1	22	1	3	F	S31
143	31	0	0	1	15	1	3	M	S31
144	31	0	0	1	8	1	3	F	S31
145	31	0	0	0	0	1	3	M	S31
146	31	0	0	1	31	1	3	F	S31
147	31	0	0	0	0	1	3	M	S31
148	31	1	4	0	0	1	3	F	S31
149	31	1	33	3	72	1	3	F	S31
150	31	0	0	1	15	1	3	M	S31
151	31	0	0	0	0	1	3	M	S31
152	31	0	0	1	10	1	3	F	S31
153	31	1	4	1	12	1	3	M	S31
154	31	0	0	0	0	1	3	F	S31
155	31	0	0	1	10	1	3	F	S31
156	31	0	0	1	19	1	3	F	S31
157	32	1	16	1	16	0	2	M	S32
158	32	1	22	1	25	0	2	F	S32
159	32	0	0	1	12	0	2	F	S32
160	33	1	10	2	15	1	1	F	S33
161	33	1	9	1	14	1	1	F	S33
162	33	0	0	2	80	1	1	M	S33
163	33	1	15	0	0	1	1	M	S33
164	33	1	7	0	0	1	1	M	S33
165	33	0	0	4	47	1	1	F	S33
166	34	0	0	1	24	0	1	F	S34
167	34	1	8	0	0	0	1	F	S34
168	34	0	0	3	77	0	1	F	S34
169	34	0	0	1	14	0	1	M	S34
170	34	1	5	1	10	0	1	M	S34
171	35	0	0	1	21	1	1	M	S35
172	35	0	0	1	21	1	1	M	S35
173	35	0	0	2	100	1	1	M	S35
174	36	1	11	0	0	0	2	M	S36
175	36	1	26	0	0	0	2	F	S36
176	36	0	0	1	25	0	2	F	S36
177	36	0	0	2	40	0	2	M	S36
178	37	1	11	1	12	0	2	M	S37
179	37	0	0	1	25	0	2	M	S37
180	37	0	0	1	26	0	2	F	S37
181	37	0	0	1	60	0	2	F	S37
182	37	0	0	1	52	0	2	M	S37
183	38	1	34	0	0	1	1	F	S38
184	39	0	0	1	29	2	0	M	S39
185	40	0	0	2	25	0	4	M	S40
186	40	0	0	0	0	0	4	M	S40
187	40	0	0	0	0	0	4	F	S40
188	40	0	0	0	0	0	4	F	S40
189	41	0	0	0	0	1	1	M	S41
190	41	0	0	0	0	1	1	F	S41
191	41	0	0	0	0	1	1	F	S41
192	41	0	0	2	13	1	1	M	S41
193	41	0	0	1	6	1	1	F	S41
194	41	0	0	0	0	1	1	M	S41
195	42	0	0	0	0	1	0	M	S42
196	43	0	0	0	0	0	0	M	S43
197	44	0	0	0	0	2	2	M	S44
198	44	0	0	3	75	2	2	M	S44
199	44	0	0	1	16	2	2	M	S44
200	44	0	0	1	9	2	2	M	S44
201	44	0	0	0	0	2	2	M	S44
202	44	0	0	1	28	2	2	F	S44
203	44	0	0	4	80	2	2	M	S44
204	44	0	0	0	0	2	2	F	S44
205	44	0	0	2	125	2	2	M	S44
206	45	0	0	0	0	7	2	F	S45
207	45	0	0	0	0	7	2	M	S45
208	45	0	0	0	0	7	2	F	S45
209	46	0	0	0	0	1	0	F	S46
210	46	0	0	0	0	1	0	F	S46
211	46	0	0	0	0	1	0	M	S46
212	47	0	0	0	0	1	0	F	S47
213	47	0	0	0	0	1	0	F	S47
214	47	0	0	0	0	1	0	M	S47
215	47	0	0	0	0	1	0	M	S47
216	48	0	0	1	17	1	2	M	S48
217	48	0	0	0	0	1	2	M	S48
218	48	0	0	0	0	1	2	F	S48
219	48	0	0	0	0	1	2	M	S48
220	48	0	0	0	0	1	2	F	S48
221	48	0	0	0	0	1	2	M	S48
222	48	0	0	0	0	1	2	M	S48
223	48	3	34	0	0	1	2	M	S48
224	48	0	0	0	0	1	2	M	S48
225	49	2	99	0	0	1	1	M	S49
226	49	1	62	1	34	1	1	F	S49
227	50*	0	0	3	120	0	3	M	S50
228	50*	0	0	3	120	0	3	M	S50
229	50*	0	0	3	120	0	3	M	S50
230	50*	0	0	3	120	0	3	F	S50
231	50*	0	0	3	120	0	3	M	S50
232	50*	0	0	3	120	0	3	F	S50
233	50*	0	0	3	120	0	3	M	S50
234	50*	0	0	3	120	0	3	M	S50
235	50*	0	0	3	120	0	3	M	S50
236	51*	0	0	3	240	1	2	F	S51
237	51*	0	0	3	240	1	2	M	S51
238	51*	0	0	3	240	1	2	F	S51
239	51*	0	0	3	240	1	2	M	S51
240	52	0	0	1	12	0	2	M	S52
241	52	0	0	3	72	0	2	M	S52
242	52	0	0	2	42	0	2	M	S52
243	52	0	0	4	95	0	2	M	S52
244	52	0	0	0	0	0	2	M	S52
245	52	0	0	0	0	0	2	M	S52
246	53	0	0	2	60	0	4	M	S53
247	53	0	0	1	15	0	4	M	S53
248	53	0	0	4	60	0	4	F	S53
249	53	0	0	2	90	0	4	M	S53
250	53	0	0	2	60	0	4	M	S53
251	54*	1	14	2	43	1	1	M	S54
252	54*	1	14	2	43	1	1	F	S54
253	54*	1	14	2	43	1	1	M	S54
254	54*	1	14	2	43	1	1	M	S54
255	55*	2	21	5	65	1	1	F	S55
256	55*	2	21	5	65	1	1	F	S55
257	55*	2	21	5	65	1	1	F	S55
258	55*	2	21	5	65	1	1	M	S55
259	55*	2	21	5	65	1	1	F	S55
260	55*	2	21	5	65	1	1	M	S55
261	56*	2	44	8	157	0	4	M	S56
262	56*	2	44	8	157	0	4	M	S56
263	56*	2	44	8	157	0	4	F	S56
264	56*	2	44	8	157	0	4	M	S56
265	56*	2	44	8	157	0	4	M	S56
266	57*	4	15	0	0	3	0	F	S57
267	57*	4	15	0	0	3	0	M	S57
268	57*	4	15	0	0	3	0	F	S57
269	57*	4	15	0	0	3	0	F	S57
270	57	0	0	0	0	3	0	F	S57
271	57	0	0	0	0	3	0	M	S57
272	58*	3	20	4	50	0	2	M	S58
273	58*	3	20	4	50	0	2	M	S58
274	58*	3	20	4	50	0	2	F	S58
275	58*	3	20	4	50	0	2	M	S58
276	58*	3	20	4	50	0	2	M	S58
277	58*	3	20	4	50	0	2	F	S58
278	58*	3	20	4	50	0	2	F	S58
279	59*	0	0	5	70	1	2	M	S59
280	59*	0	0	5	70	1	2	M	S59
281	59*	0	0	5	70	1	2	F	S59
282	59*	0	0	5	70	1	2	F	S59
283	59*	0	0	5	70	1	2	M	S59
284	59*	0	0	5	70	1	2	F	S59
285	59*	0	0	5	70	1	2	M	S59
286	59*	0	0	5	70	1	2	F	S59
	* data collected for the entire session (expected participation time in second used per presentation is the data collected for theentire session).
